# Supplementary material for: Mental Health among Spanish Adults with Diabetes: Findings from a Population-Based Case–Controlled Study
Source: Int J Environ Res Public Health. 2021 Jun 4;18(11):6088. doi: 10.3390/ijerph18116088 (PMC8200218; doi:10.3390/ijerph18116088)
Supplement: Supplementary file 1 [file ijerph-18-06088-s001.zip]

Archive with 1 entries (1 files):
- ijerph-1224637-supplementary.pdf
